# Supplementary material for: Application of a 21-Gene Recurrence Score in a Swiss Single-Center Breast Cancer Population: A Comparative Analysis of Treatment Administration before and after TAILORx
Source: Diagnostics (Basel). 2023 Dec 31;14(1):97. doi: 10.3390/diagnostics14010097 (PMC10795714; doi:10.3390/diagnostics14010097)
Supplement: Supplementary file 1 [file diagnostics-14-00097-s001.zip]

Archive with 1 entries (1 files):
- diagnostics-2727097-supplementary.pdf
